# Supplementary material for: Stable heritability of type 1 diabetes in a Swedish Nationwide Cohort Study
Source: Nat Commun. 2025 Jun 17;16:5327. doi: 10.1038/s41467-025-60813-2 (PMC12174315; doi:10.1038/s41467-025-60813-2)
Supplement: Supplementary file 3 — Supplementary Data [file 41467_2025_60813_MOESM3_ESM.xlsx]

## Sheet: Sheet1
Proportion of excess cumulative incidence of type 1 diabetes (birth year 2000 vs 1982) explained by changing prevalence of childhood overweight/obesity under different circumstances*
Sex	I2000	I1982	I0	Age at adiposity measure	RRoverweight	P2000overweight	P1982overweight	RRobsese	P2000obese	P1982obese	Proportion (%)
Boys	0·010	0·005	0·002	8	1·2	0·17	0·140	1·9	0·097	0·054	1·5
Boys	0·010	0·005	0·002	8	1·3	0·17	0·140	1·9	0·097	0.054	1.7
Boys	0·010	0·005	0·002	8	1·4	0·17	0·140	1·9	0·097	0·054	1·8
Boys	0·010	0·005	0·002	8	1·5	0·17	0·140	1·9	0·097	0·054	1·9
Boys	0·010	0·005	0·002	8	1·6	0·17	0·140	1·9	0·097	0·054	2·0
Boys	0·010	0·005	0·002	8	1·7	0·17	0·140	1·9	0·097	0·054	2·1
Boys	0·010	0·005	0·002	8	1·2	0·17	0·140	2	0·097	0·054	1·7
Boys	0·010	0·005	0·002	8	1·3	0·17	0·140	2	0·097	0·054	1·8
Boys	0·010	0·005	0·002	8	1·4	0·17	0·140	2	0·097	0·054	1·9
Boys	0·010	0·005	0·002	8	1·5	0·17	0·140	2	0·097	0·054	2·0
Boys	0·010	0·005	0·002	8	1·6	0·17	0·140	2	0·097	0·054	2·1
Boys	0·010	0·005	0·002	8	1·7	0·17	0·140	2	0·097	0·054	2·2
Boys	0·010	0·005	0·002	8	1·8	0·17	0·140	2	0·097	0·054	2·3
Boys	0·010	0·005	0·002	8	1·2	0·17	0·140	2·1	0·097	0·054	1·8
Boys	0·010	0·005	0·002	8	1·3	0·17	0·140	2·1	0·097	0·054	2·0
Boys	0·010	0·005	0·002	8	1·4	0·17	0·140	2·1	0·097	0·054	2·1
Boys	0·010	0·005	0·002	8	1·5	0·17	0·140	2·1	0·097	0·054	2·2
Boys	0·010	0·005	0·002	8	1·6	0·17	0·140	2·1	0·097	0·054	2·3
Boys	0·010	0·005	0·002	8	1·7	0·17	0·140	2·1	0·097	0·054	2·4
Boys	0·010	0·005	0·002	8	1·8	0·17	0·140	2·1	0·097	0·054	2·5
Boys	0·010	0·005	0·002	8	1·9	0·17	0·140	2·1	0·097	0·054	2·6
Boys	0·010	0·005	0·002	8	1·2	0·17	0·140	2·2	0·097	0·054	2·0
Boys	0·010	0·005	0·002	8	1·3	0·17	0·140	2·2	0·097	0·054	2·1
Boys	0·010	0·005	0·002	8	1·4	0·17	0·140	2·2	0·097	0·054	2·2
Boys	0·010	0·005	0·002	8	1·5	0·17	0·140	2·2	0·097	0·054	2·3
Boys	0·010	0·005	0·002	8	1·6	0·17	0·140	2·2	0·097	0·054	2·4
Boys	0·010	0·005	0·002	8	1·7	0·17	0·140	2·2	0·097	0·054	2·5
Boys	0·010	0·005	0·002	8	1·8	0·17	0·140	2·2	0·097	0·054	2·6
Boys	0·010	0·005	0·002	8	1·9	0·17	0·140	2·2	0·097	0·054	2·7
Boys	0·010	0·005	0·002	8	2	0·17	0·140	2·2	0·097	0·054	2·8
Boys	0·010	0·005	0·002	8	1·2	0·17	0·140	2·3	0·097	0·054	2·1
Boys	0·010	0·005	0·002	8	1·3	0·17	0·140	2·3	0·097	0·054	2·2
Boys	0·010	0·005	0·002	8	1·4	0·17	0·140	2·3	0·097	0·054	2·4
Boys	0·010	0·005	0·002	8	1·5	0·17	0·140	2·3	0·097	0·054	2·5
Boys	0·010	0·005	0·002	8	1·6	0·17	0·140	2·3	0·097	0·054	2·6
Boys	0·010	0·005	0·002	8	1·7	0·17	0·140	2·3	0·097	0·054	2·7
Boys	0·010	0·005	0·002	8	1·8	0·17	0·140	2·3	0·097	0·054	2·8
Boys	0·010	0·005	0·002	8	1·9	0·17	0·140	2·3	0·097	0·054	2·9
Boys	0·010	0·005	0·002	8	2	0·17	0·140	2·3	0·097	0·054	3·0
Boys	0·010	0·005	0·002	8	2·1	0·17	0·140	2·3	0·097	0·054	3·1
Boys	0·010	0·005	0·002	8	1·2	0·17	0·140	2·4	0·097	0·054	2·3
Boys	0·010	0·005	0·002	8	1·3	0·17	0·140	2·4	0·097	0·054	2·4
Boys	0·010	0·005	0·002	8	1·4	0·17	0·140	2·4	0·097	0·054	2·5
Boys	0·010	0·005	0·002	8	1·5	0·17	0·140	2·4	0·097	0·054	2·6
Boys	0·010	0·005	0·002	8	1·6	0·17	0·140	2·4	0·097	0·054	2·7
Boys	0·010	0·005	0·002	8	1·7	0·17	0·140	2·4	0·097	0·054	2·8
Boys	0·010	0·005	0·002	8	1·8	0·17	0·140	2·4	0·097	0·054	2·9
Boys	0·010	0·005	0·002	8	1·9	0·17	0·140	2·4	0·097	0·054	3·0
Boys	0·010	0·005	0·002	8	2	0·17	0·140	2·4	0·097	0·054	3·1
Boys	0·010	0·005	0·002	8	2·1	0·17	0·140	2·4	0·097	0·054	3·2
Boys	0·010	0·005	0·002	8	2·2	0·17	0·140	2·4	0·097	0·054	3·3
Boys	0·010	0·005	0·002	8	1·2	0·17	0·140	2·5	0·097	0·054	2·4
Boys	0·010	0·005	0·002	8	1·3	0·17	0·140	2·5	0·097	0·054	2·5
Boys	0·010	0·005	0·002	8	1·4	0·17	0·140	2·5	0·097	0·054	2·6
Boys	0·010	0·005	0·002	8	1·5	0·17	0·140	2·5	0·097	0·054	2·8
Boys	0·010	0·005	0·002	8	1·6	0·17	0·140	2·5	0·097	0·054	2·9
Boys	0·010	0·005	0·002	8	1·7	0·17	0·140	2·5	0·097	0·054	3·0
Boys	0·010	0·005	0·002	8	1·8	0·17	0·140	2·5	0·097	0·054	3·1
Boys	0·010	0·005	0·002	8	1·9	0·17	0·140	2·5	0·097	0·054	3·2
Boys	0·010	0·005	0·002	8	2	0·17	0·140	2·5	0·097	0·054	3·3
Boys	0·010	0·005	0·002	8	2·1	0·17	0·140	2·5	0·097	0·054	3·4
Boys	0·010	0·005	0·002	8	2·2	0·17	0·140	2·5	0·097	0·054	3·5
Boys	0·010	0·005	0·002	8	2·3	0·17	0·140	2·5	0·097	0·054	3·6
Boys	0·010	0·005	0·002	9	1·2	0·179	0·152	1·9	0·106	0·062	1·6
Boys	0·010	0·005	0·002	9	1·3	0·179	0·152	1·9	0·106	0·062	1·7
Boys	0·010	0·005	0·002	9	1·4	0·179	0·152	1·9	0·106	0·062	1·7
Boys	0·010	0·005	0·002	9	1·5	0·179	0·152	1·9	0·106	0·062	1·8
Boys	0·010	0·005	0·002	9	1·6	0·179	0·152	1·9	0·106	0·062	1·9
Boys	0·010	0·005	0·002	9	1·7	0·179	0·152	1·9	0·106	0·062	2·0
Boys	0·010	0·005	0·002	9	1·2	0·179	0·152	2	0·106	0·062	1·7
Boys	0·010	0·005	0·002	9	1·3	0·179	0·152	2	0·106	0·062	1·8
Boys	0·010	0·005	0·002	9	1·4	0·179	0·152	2	0·106	0·062	1·9
Boys	0·010	0·005	0·002	9	1·5	0·179	0·152	2	0·106	0·062	2·0
Boys	0·010	0·005	0·002	9	1·6	0·179	0·152	2	0·106	0·062	2·1
Boys	0·010	0·005	0·002	9	1·7	0·179	0·152	2	0·106	0·062	2·2
Boys	0·010	0·005	0·002	9	1·8	0·179	0·152	2	0·106	0·062	2·3
Boys	0·010	0·005	0·002	9	1·2	0·179	0·152	2·1	0·106	0·062	1·9
Boys	0·010	0·005	0·002	9	1·3	0·179	0·152	2·1	0·106	0·062	2·0
Boys	0·010	0·005	0·002	9	1·4	0·179	0·152	2·1	0·106	0·062	2·1
Boys	0·010	0·005	0·002	9	1·5	0·179	0·152	2·1	0·106	0·062	2·1
Boys	0·010	0·005	0·002	9	1·6	0·179	0·152	2·1	0·106	0·062	2·2
Boys	0·010	0·005	0·002	9	1·7	0·179	0·152	2·1	0·106	0·062	2·3
Boys	0·010	0·005	0·002	9	1·8	0·179	0·152	2·1	0·106	0·062	2·4
Boys	0·010	0·005	0·002	9	1·9	0·179	0·152	2·1	0·106	0·062	2·5
Boys	0·010	0·005	0·002	9	1·2	0·179	0·152	2·2	0·106	0·062	2·0
Boys	0·010	0·005	0·002	9	1·3	0·179	0·152	2·2	0·106	0·062	2·1
Boys	0·010	0·005	0·002	9	1·4	0·179	0·152	2·2	0·106	0·062	2·2
Boys	0·010	0·005	0·002	9	1·5	0·179	0·152	2·2	0·106	0·062	2·3
Boys	0·010	0·005	0·002	9	1·6	0·179	0·152	2·2	0·106	0·062	2·4
Boys	0·010	0·005	0·002	9	1·7	0·179	0·152	2·2	0·106	0·062	2·5
Boys	0·010	0·005	0·002	9	1·8	0·179	0·152	2·2	0·106	0·062	2·6
Boys	0·010	0·005	0·002	9	1·9	0·179	0·152	2·2	0·106	0·062	2·7
Boys	0·010	0·005	0·002	9	2	0·179	0·152	2·2	0·106	0·062	2·8
Boys	0·010	0·005	0·002	9	1·2	0·179	0·152	2·3	0·106	0·062	2·2
Boys	0·010	0·005	0·002	9	1·3	0·179	0·152	2·3	0·106	0·062	2·3
Boys	0·010	0·005	0·002	9	1·4	0·179	0·152	2·3	0·106	0·062	2·4
Boys	0·010	0·005	0·002	9	1·5	0·179	0·152	2·3	0·106	0·062	2·5
Boys	0·010	0·005	0·002	9	1·6	0·179	0·152	2·3	0·106	0·062	2·5
Boys	0·010	0·005	0·002	9	1·7	0·179	0·152	2·3	0·106	0·062	2·6
Boys	0·010	0·005	0·002	9	1·8	0·179	0·152	2·3	0·106	0·062	2·7
Boys	0·010	0·005	0·002	9	1·9	0·179	0·152	2·3	0·106	0·062	2·8
Boys	0·010	0·005	0·002	9	2	0·179	0·152	2·3	0·106	0·062	2·9
Boys	0·010	0·005	0·002	9	2·1	0·179	0·152	2·3	0·106	0·062	3·0
Boys	0·010	0·005	0·002	9	1·2	0·179	0·152	2·4	0·106	0·062	2·3
Boys	0·010	0·005	0·002	9	1·3	0·179	0·152	2·4	0·106	0·062	2·4
Boys	0·010	0·005	0·002	9	1·4	0·179	0·152	2·4	0·106	0·062	2·5
Boys	0·010	0·005	0·002	9	1·5	0·179	0·152	2·4	0·106	0·062	2·6
Boys	0·010	0·005	0·002	9	1·6	0·179	0·152	2·4	0·106	0·062	2·7
Boys	0·010	0·005	0·002	9	1·7	0·179	0·152	2·4	0·106	0·062	2·8
Boys	0·010	0·005	0·002	9	1·8	0·179	0·152	2·4	0·106	0·062	2·9
Boys	0·010	0·005	0·002	9	1·9	0·179	0·152	2·4	0·106	0·062	3·0
Boys	0·010	0·005	0·002	9	2	0·179	0·152	2·4	0·106	0·062	3·1
Boys	0·010	0·005	0·002	9	2·1	0·179	0·152	2·4	0·106	0·062	3·2
Boys	0·010	0·005	0·002	9	2·2	0·179	0·152	2·4	0·106	0·062	3·3
Boys	0·010	0·005	0·002	9	1·2	0·179	0·152	2·5	0·106	0·062	2·5
Boys	0·010	0·005	0·002	9	1·3	0·179	0·152	2·5	0·106	0·062	2·6
Boys	0·010	0·005	0·002	9	1·4	0·179	0·152	2·5	0·106	0·062	2·7
Boys	0·010	0·005	0·002	9	1·5	0·179	0·152	2·5	0·106	0·062	2·8
Boys	0·010	0·005	0·002	9	1·6	0·179	0·152	2·5	0·106	0·062	2·9
Boys	0·010	0·005	0·002	9	1·7	0·179	0·152	2·5	0·106	0·062	2·9
Boys	0·010	0·005	0·002	9	1·8	0·179	0·152	2·5	0·106	0·062	3·0
Boys	0·010	0·005	0·002	9	1·9	0·179	0·152	2·5	0·106	0·062	3·1
Boys	0·010	0·005	0·002	9	2	0·179	0·152	2·5	0·106	0·062	3·2
Boys	0·010	0·005	0·002	9	2·1	0·179	0·152	2·5	0·106	0·062	3·3
Boys	0·010	0·005	0·002	9	2·2	0·179	0·152	2·5	0·106	0·062	3·4
Boys	0·010	0·005	0·002	9	2·3	0·179	0·152	2·5	0·106	0·062	3·5
Boys	0·010	0·005	0·002	10	1·2	0·187	0·164	1·9	0·109	0·066	1·5
Boys	0·010	0·005	0·002	10	1·3	0·187	0·164	1·9	0·109	0·066	1·6
Boys	0·010	0·005	0·002	10	1·4	0·187	0·164	1·9	0·109	0·066	1·7
Boys	0·010	0·005	0·002	10	1·5	0·187	0·164	1·9	0·109	0·066	1·7
Boys	0·010	0·005	0·002	10	1·6	0·187	0·164	1·9	0·109	0·066	1·8
Boys	0·010	0·005	0·002	10	1·7	0·187	0·164	1·9	0·109	0·066	1·9
Boys	0·010	0·005	0·002	10	1·2	0·187	0·164	2	0·109	0·066	1·7
Boys	0·010	0·005	0·002	10	1·3	0·187	0·164	2	0·109	0·066	1·7
Boys	0·010	0·005	0·002	10	1·4	0·187	0·164	2	0·109	0·066	1·8
Boys	0·010	0·005	0·002	10	1·5	0·187	0·164	2	0·109	0·066	1·9
Boys	0·010	0·005	0·002	10	1·6	0·187	0·164	2	0·109	0·066	2·0
Boys	0·010	0·005	0·002	10	1·7	0·187	0·164	2	0·109	0·066	2·1
Boys	0·010	0·005	0·002	10	1·8	0·187	0·164	2	0·109	0·066	2·1
Boys	0·010	0·005	0·002	10	1·2	0·187	0·164	2·1	0·109	0·066	1·8
Boys	0·010	0·005	0·002	10	1·3	0·187	0·164	2·1	0·109	0·066	1·9
Boys	0·010	0·005	0·002	10	1·4	0·187	0·164	2·1	0·109	0·066	2·0
Boys	0·010	0·005	0·002	10	1·5	0·187	0·164	2·1	0·109	0·066	2·0
Boys	0·010	0·005	0·002	10	1·6	0·187	0·164	2·1	0·109	0·066	2·1
Boys	0·010	0·005	0·002	10	1·7	0·187	0·164	2·1	0·109	0·066	2·2
Boys	0·010	0·005	0·002	10	1·8	0·187	0·164	2·1	0·109	0·066	2·3
Boys	0·010	0·005	0·002	10	1·9	0·187	0·164	2·1	0·109	0·066	2·4
Boys	0·010	0·005	0·002	10	1·2	0·187	0·164	2·2	0·109	0·066	2·0
Boys	0·010	0·005	0·002	10	1·3	0·187	0·164	2·2	0·109	0·066	2·0
Boys	0·010	0·005	0·002	10	1·4	0·187	0·164	2·2	0·109	0·066	2·1
Boys	0·010	0·005	0·002	10	1·5	0·187	0·164	2·2	0·109	0·066	2·2
Boys	0·010	0·005	0·002	10	1·6	0·187	0·164	2·2	0·109	0·066	2·3
Boys	0·010	0·005	0·002	10	1·7	0·187	0·164	2·2	0·109	0·066	2·4
Boys	0·010	0·005	0·002	10	1·8	0·187	0·164	2·2	0·109	0·066	2·4
Boys	0·010	0·005	0·002	10	1·9	0·187	0·164	2·2	0·109	0·066	2·5
Boys	0·010	0·005	0·002	10	2	0·187	0·164	2·2	0·109	0·066	2·6
Boys	0·010	0·005	0·002	10	1·2	0·187	0·164	2·3	0·109	0·066	2·1
Boys	0·010	0·005	0·002	10	1·3	0·187	0·164	2·3	0·109	0·066	2·2
Boys	0·010	0·005	0·002	10	1·4	0·187	0·164	2·3	0·109	0·066	2·3
Boys	0·010	0·005	0·002	10	1·5	0·187	0·164	2·3	0·109	0·066	2·3
Boys	0·010	0·005	0·002	10	1·6	0·187	0·164	2·3	0·109	0·066	2·4
Boys	0·010	0·005	0·002	10	1·7	0·187	0·164	2·3	0·109	0·066	2·5
Boys	0·010	0·005	0·002	10	1·8	0·187	0·164	2·3	0·109	0·066	2·6
Boys	0·010	0·005	0·002	10	1·9	0·187	0·164	2·3	0·109	0·066	2·7
Boys	0·010	0·005	0·002	10	2	0·187	0·164	2·3	0·109	0·066	2·7
Boys	0·010	0·005	0·002	10	2·1	0·187	0·164	2·3	0·109	0·066	2·8
Boys	0·010	0·005	0·002	10	1·2	0·187	0·164	2·4	0·109	0·066	2·2
Boys	0·010	0·005	0·002	10	1·3	0·187	0·164	2·4	0·109	0·066	2·3
Boys	0·010	0·005	0·002	10	1·4	0·187	0·164	2·4	0·109	0·066	2·4
Boys	0·010	0·005	0·002	10	1·5	0·187	0·164	2·4	0·109	0·066	2·5
Boys	0·010	0·005	0·002	10	1·6	0·187	0·164	2·4	0·109	0·066	2·6
Boys	0·010	0·005	0·002	10	1·7	0·187	0·164	2·4	0·109	0·066	2·7
Boys	0·010	0·005	0·002	10	1·8	0·187	0·164	2·4	0·109	0·066	2·7
Boys	0·010	0·005	0·002	10	1·9	0·187	0·164	2·4	0·109	0·066	2·8
Boys	0·010	0·005	0·002	10	2	0·187	0·164	2·4	0·109	0·066	2·9
Boys	0·010	0·005	0·002	10	2·1	0·187	0·164	2·4	0·109	0·066	3·0
Boys	0·010	0·005	0·002	10	2·2	0·187	0·164	2·4	0·109	0·066	3·1
Boys	0·010	0·005	0·002	10	1·2	0·187	0·164	2·5	0·109	0·066	2·4
Boys	0·010	0·005	0·002	10	1·3	0·187	0·164	2·5	0·109	0·066	2·5
Boys	0·010	0·005	0·002	10	1·4	0·187	0·164	2·5	0·109	0·066	2·6
Boys	0·010	0·005	0·002	10	1·5	0·187	0·164	2·5	0·109	0·066	2·6
Boys	0·010	0·005	0·002	10	1·6	0·187	0·164	2·5	0·109	0·066	2·7
Boys	0·010	0·005	0·002	10	1·7	0·187	0·164	2·5	0·109	0·066	2·8
Boys	0·010	0·005	0·002	10	1·8	0·187	0·164	2·5	0·109	0·066	2·9
Boys	0·010	0·005	0·002	10	1·9	0·187	0·164	2·5	0·109	0·066	3·0
Boys	0·010	0·005	0·002	10	2	0·187	0·164	2·5	0·109	0·066	3·0
Boys	0·010	0·005	0·002	10	2·1	0·187	0·164	2·5	0·109	0·066	3·1
Boys	0·010	0·005	0·002	10	2·2	0·187	0·164	2·5	0·109	0·066	3·2
Boys	0·010	0·005	0·002	10	2·3	0·187	0·164	2·5	0·109	0·066	3·3
Girls	0·008	0·005	0·003	8	1·2	0·166	0·158	1·9	0·064	0·054	0·8
Girls	0·008	0·005	0·003	8	1·3	0·166	0·158	1·9	0·064	0·054	0·8
Girls	0·008	0·005	0·003	8	1·4	0·166	0·158	1·9	0·064	0·054	0·9
Girls	0·008	0·005	0·003	8	1·5	0·166	0·158	1·9	0·064	0·054	0·9
Girls	0·008	0·005	0·003	8	1·6	0·166	0·158	1·9	0·064	0·054	1·0
Girls	0·008	0·005	0·003	8	1·7	0·166	0·158	1·9	0·064	0·054	1·1
Girls	0·008	0·005	0·003	8	1·2	0·166	0·158	2	0·064	0·054	0·8
Girls	0·008	0·005	0·003	8	1·3	0·166	0·158	2	0·064	0·054	0·9
Girls	0·008	0·005	0·003	8	1·4	0·166	0·158	2	0·064	0·054	1·0
Girls	0·008	0·005	0·003	8	1·5	0·166	0·158	2	0·064	0·054	1·0
Girls	0·008	0·005	0·003	8	1·6	0·166	0·158	2	0·064	0·054	1·1
Girls	0·008	0·005	0·003	8	1·7	0·166	0·158	2	0·064	0·054	1·1
Girls	0·008	0·005	0·003	8	1·8	0·166	0·158	2	0·064	0·054	1·2
Girls	0·008	0·005	0·003	8	1·2	0·166	0·158	2·1	0·064	0·054	0·9
Girls	0·008	0·005	0·003	8	1·3	0·166	0·158	2·1	0·064	0·054	1·0
Girls	0·008	0·005	0·003	8	1·4	0·166	0·158	2·1	0·064	0·054	1·0
Girls	0·008	0·005	0·003	8	1·5	0·166	0·158	2·1	0·064	0·054	1·1
Girls	0·008	0·005	0·003	8	1·6	0·166	0·158	2·1	0·064	0·054	1·2
Girls	0·008	0·005	0·003	8	1·7	0·166	0·158	2·1	0·064	0·054	1·2
Girls	0·008	0·005	0·003	8	1·8	0·166	0·158	2·1	0·064	0·054	1·3
Girls	0·008	0·005	0·003	8	1·9	0·166	0·158	2·1	0·064	0·054	1·3
Girls	0·008	0·005	0·003	8	1·2	0·166	0·158	2·2	0·064	0·054	1·0
Girls	0·008	0·005	0·003	8	1·3	0·166	0·158	2·2	0·064	0·054	1·1
Girls	0·008	0·005	0·003	8	1·4	0·166	0·158	2·2	0·064	0·054	1·1
Girls	0·008	0·005	0·003	8	1·5	0·166	0·158	2·2	0·064	0·054	1·2
Girls	0·008	0·005	0·003	8	1·6	0·166	0·158	2·2	0·064	0·054	1·2
Girls	0·008	0·005	0·003	8	1·7	0·166	0·158	2·2	0·064	0·054	1·3
Girls	0·008	0·005	0·003	8	1·8	0·166	0·158	2·2	0·064	0·054	1·3
Girls	0·008	0·005	0·003	8	1·9	0·166	0·158	2·2	0·064	0·054	1·4
Girls	0·008	0·005	0·003	8	2	0·166	0·158	2·2	0·064	0·054	1·5
Girls	0·008	0·005	0·003	8	1·2	0·166	0·158	2·3	0·064	0·054	1·1
Girls	0·008	0·005	0·003	8	1·3	0·166	0·158	2·3	0·064	0·054	1·1
Girls	0·008	0·005	0·003	8	1·4	0·166	0·158	2·3	0·064	0·054	1·2
Girls	0·008	0·005	0·003	8	1·5	0·166	0·158	2·3	0·064	0·054	1·2
Girls	0·008	0·005	0·003	8	1·6	0·166	0·158	2·3	0·064	0·054	1·3
Girls	0·008	0·005	0·003	8	1·7	0·166	0·158	2·3	0·064	0·054	1·4
Girls	0·008	0·005	0·003	8	1·8	0·166	0·158	2·3	0·064	0·054	1·4
Girls	0·008	0·005	0·003	8	1·9	0·166	0·158	2·3	0·064	0·054	1·5
Girls	0·008	0·005	0·003	8	2	0·166	0·158	2·3	0·064	0·054	1·5
Girls	0·008	0·005	0·003	8	2·1	0·166	0·158	2·3	0·064	0·054	1·6
Girls	0·008	0·005	0·003	8	1·2	0·166	0·158	2·4	0·064	0·054	1·1
Girls	0·008	0·005	0·003	8	1·3	0·166	0·158	2·4	0·064	0·054	1·2
Girls	0·008	0·005	0·003	8	1·4	0·166	0·158	2·4	0·064	0·054	1·3
Girls	0·008	0·005	0·003	8	1·5	0·166	0·158	2·4	0·064	0·054	1·3
Girls	0·008	0·005	0·003	8	1·6	0·166	0·158	2·4	0·064	0·054	1·4
Girls	0·008	0·005	0·003	8	1·7	0·166	0·158	2·4	0·064	0·054	1·4
Girls	0·008	0·005	0·003	8	1·8	0·166	0·158	2·4	0·064	0·054	1·5
Girls	0·008	0·005	0·003	8	1·9	0·166	0·158	2·4	0·064	0·054	1·5
Girls	0·008	0·005	0·003	8	2	0·166	0·158	2·4	0·064	0·054	1·6
Girls	0·008	0·005	0·003	8	2·1	0·166	0·158	2·4	0·064	0·054	1·7
Girls	0·008	0·005	0·003	8	2·2	0·166	0·158	2·4	0·064	0·054	1·7
Girls	0·008	0·005	0·003	8	1·2	0·166	0·158	2·5	0·064	0·054	1·2
Girls	0·008	0·005	0·003	8	1·3	0·166	0·158	2·5	0·064	0·054	1·3
Girls	0·008	0·005	0·003	8	1·4	0·166	0·158	2·5	0·064	0·054	1·3
Girls	0·008	0·005	0·003	8	1·5	0·166	0·158	2·5	0·064	0·054	1·4
Girls	0·008	0·005	0·003	8	1·6	0·166	0·158	2·5	0·064	0·054	1·4
Girls	0·008	0·005	0·003	8	1·7	0·166	0·158	2·5	0·064	0·054	1·5
Girls	0·008	0·005	0·003	8	1·8	0·166	0·158	2·5	0·064	0·054	1·6
Girls	0·008	0·005	0·003	8	1·9	0·166	0·158	2·5	0·064	0·054	1·6
Girls	0·008	0·005	0·003	8	2	0·166	0·158	2·5	0·064	0·054	1·7
Girls	0·008	0·005	0·003	8	2·1	0·166	0·158	2·5	0·064	0·054	1·7
Girls	0·008	0·005	0·003	8	2·2	0·166	0·158	2·5	0·064	0·054	1·8
Girls	0·008	0·005	0·003	8	2·3	0·166	0·158	2·5	0·064	0·054	1·8
Girls	0·008	0·005	0·003	9	1·2	0·171	0·165	1·9	0·067	0·058	0·7
Girls	0·008	0·005	0·003	9	1·3	0·171	0·165	1·9	0·067	0·058	0·8
Girls	0·008	0·005	0·003	9	1·4	0·171	0·165	1·9	0·067	0·058	0·8
Girls	0·008	0·005	0·003	9	1·5	0·171	0·165	1·9	0·067	0·058	0·9
Girls	0·008	0·005	0·003	9	1·6	0·171	0·165	1·9	0·067	0·058	0·9
Girls	0·008	0·005	0·003	9	1·7	0·171	0·165	1·9	0·067	0·058	1·0
Girls	0·008	0·005	0·003	9	1·2	0·171	0·165	2	0·067	0·058	0·8
Girls	0·008	0·005	0·003	9	1·3	0·171	0·165	2	0·067	0·058	0·9
Girls	0·008	0·005	0·003	9	1·4	0·171	0·165	2	0·067	0·058	0·9
Girls	0·008	0·005	0·003	9	1·5	0·171	0·165	2	0·067	0·058	1·0
Girls	0·008	0·005	0·003	9	1·6	0·171	0·165	2	0·067	0·058	1·0
Girls	0·008	0·005	0·003	9	1·7	0·171	0·165	2	0·067	0·058	1·1
Girls	0·008	0·005	0·003	9	1·8	0·171	0·165	2	0·067	0·058	1·1
Girls	0·008	0·005	0·003	9	1·2	0·171	0·165	2·1	0·067	0·058	0·9
Girls	0·008	0·005	0·003	9	1·3	0·171	0·165	2·1	0·067	0·058	0·9
Girls	0·008	0·005	0·003	9	1·4	0·171	0·165	2·1	0·067	0·058	1·0
Girls	0·008	0·005	0·003	9	1·5	0·171	0·165	2·1	0·067	0·058	1·0
Girls	0·008	0·005	0·003	9	1·6	0·171	0·165	2·1	0·067	0·058	1·1
Girls	0·008	0·005	0·003	9	1·7	0·171	0·165	2·1	0·067	0·058	1·1
Girls	0·008	0·005	0·003	9	1·8	0·171	0·165	2·1	0·067	0·058	1·2
Girls	0·008	0·005	0·003	9	1·9	0·171	0·165	2·1	0·067	0·058	1·2
Girls	0·008	0·005	0·003	9	1·2	0·171	0·165	2·2	0·067	0·058	1·0
Girls	0·008	0·005	0·003	9	1·3	0·171	0·165	2·2	0·067	0·058	1·0
Girls	0·008	0·005	0·003	9	1·4	0·171	0·165	2·2	0·067	0·058	1·1
Girls	0·008	0·005	0·003	9	1·5	0·171	0·165	2·2	0·067	0·058	1·1
Girls	0·008	0·005	0·003	9	1·6	0·171	0·165	2·2	0·067	0·058	1·2
Girls	0·008	0·005	0·003	9	1·7	0·171	0·165	2·2	0·067	0·058	1·2
Girls	0·008	0·005	0·003	9	1·8	0·171	0·165	2·2	0·067	0·058	1·3
Girls	0·008	0·005	0·003	9	1·9	0·171	0·165	2·2	0·067	0·058	1·3
Girls	0·008	0·005	0·003	9	2	0·171	0·165	2·2	0·067	0·058	1·4
Girls	0·008	0·005	0·003	9	1·2	0·171	0·165	2·3	0·067	0·058	1·0
Girls	0·008	0·005	0·003	9	1·3	0·171	0·165	2·3	0·067	0·058	1·1
Girls	0·008	0·005	0·003	9	1·4	0·171	0·165	2·3	0·067	0·058	1·1
Girls	0·008	0·005	0·003	9	1·5	0·171	0·165	2·3	0·067	0·058	1·2
Girls	0·008	0·005	0·003	9	1·6	0·171	0·165	2·3	0·067	0·058	1·2
Girls	0·008	0·005	0·003	9	1·7	0·171	0·165	2·3	0·067	0·058	1·3
Girls	0·008	0·005	0·003	9	1·8	0·171	0·165	2·3	0·067	0·058	1·3
Girls	0·008	0·005	0·003	9	1·9	0·171	0·165	2·3	0·067	0·058	1·4
Girls	0·008	0·005	0·003	9	2	0·171	0·165	2·3	0·067	0·058	1·4
Girls	0·008	0·005	0·003	9	2·1	0·171	0·165	2·3	0·067	0·058	1·5
Girls	0·008	0·005	0·003	9	1·2	0·171	0·165	2·4	0·067	0·058	1·1
Girls	0·008	0·005	0·003	9	1·3	0·171	0·165	2·4	0·067	0·058	1·2
Girls	0·008	0·005	0·003	9	1·4	0·171	0·165	2·4	0·067	0·058	1·2
Girls	0·008	0·005	0·003	9	1·5	0·171	0·165	2·4	0·067	0·058	1·3
Girls	0·008	0·005	0·003	9	1·6	0·171	0·165	2·4	0·067	0·058	1·3
Girls	0·008	0·005	0·003	9	1·7	0·171	0·165	2·4	0·067	0·058	1·4
Girls	0·008	0·005	0·003	9	1·8	0·171	0·165	2·4	0·067	0·058	1·4
Girls	0·008	0·005	0·003	9	1·9	0·171	0·165	2·4	0·067	0·058	1·4
Girls	0·008	0·005	0·003	9	2	0·171	0·165	2·4	0·067	0·058	1·5
Girls	0·008	0·005	0·003	9	2·1	0·171	0·165	2·4	0·067	0·058	1·5
Girls	0·008	0·005	0·003	9	2·2	0·171	0·165	2·4	0·067	0·058	1·6
Girls	0·008	0·005	0·003	9	1·2	0·171	0·165	2·5	0·067	0·058	1·2
Girls	0·008	0·005	0·003	9	1·3	0·171	0·165	2·5	0·067	0·058	1·2
Girls	0·008	0·005	0·003	9	1·4	0·171	0·165	2·5	0·067	0·058	1·3
Girls	0·008	0·005	0·003	9	1·5	0·171	0·165	2·5	0·067	0·058	1·3
Girls	0·008	0·005	0·003	9	1·6	0·171	0·165	2·5	0·067	0·058	1·4
Girls	0·008	0·005	0·003	9	1·7	0·171	0·165	2·5	0·067	0·058	1·4
Girls	0·008	0·005	0·003	9	1·8	0·171	0·165	2·5	0·067	0·058	1·5
Girls	0·008	0·005	0·003	9	1·9	0·171	0·165	2·5	0·067	0·058	1·5
Girls	0·008	0·005	0·003	9	2	0·171	0·165	2·5	0·067	0·058	1·6
Girls	0·008	0·005	0·003	9	2·1	0·171	0·165	2·5	0·067	0·058	1·6
Girls	0·008	0·005	0·003	9	2·2	0·171	0·165	2·5	0·067	0·058	1·7
Girls	0·008	0·005	0·003	9	2·3	0·171	0·165	2·5	0·067	0·058	1·7
Girls	0·008	0·005	0·003	10	1·2	0·174	0·167	1·9	0·066	0·057	0·8
Girls	0·008	0·005	0·003	10	1·3	0·174	0·167	1·9	0·066	0·057	0·8
Girls	0·008	0·005	0·003	10	1·4	0·174	0·167	1·9	0·066	0·057	0·9
Girls	0·008	0·005	0·003	10	1·5	0·174	0·167	1·9	0·066	0·057	0·9
Girls	0·008	0·005	0·003	10	1·6	0·174	0·167	1·9	0·066	0·057	1·0
Girls	0·008	0·005	0·003	10	1·7	0·174	0·167	1·9	0·066	0·057	1·0
Girls	0·008	0·005	0·003	10	1·2	0·174	0·167	2	0·066	0·057	0·8
Girls	0·008	0·005	0·003	10	1·3	0·174	0·167	2	0·066	0·057	0·9
Girls	0·008	0·005	0·003	10	1·4	0·174	0·167	2	0·066	0·057	0·9
Girls	0·008	0·005	0·003	10	1·5	0·174	0·167	2	0·066	0·057	1·0
Girls	0·008	0·005	0·003	10	1·6	0·174	0·167	2	0·066	0·057	1·0
Girls	0·008	0·005	0·003	10	1·7	0·174	0·167	2	0·066	0·057	1·1
Girls	0·008	0·005	0·003	10	1·8	0·174	0·167	2	0·066	0·057	1·2
Girls	0·008	0·005	0·003	10	1·2	0·174	0·167	2·1	0·066	0·057	0·9
Girls	0·008	0·005	0·003	10	1·3	0·174	0·167	2·1	0·066	0·057	1·0
Girls	0·008	0·005	0·003	10	1·4	0·174	0·167	2·1	0·066	0·057	1·0
Girls	0·008	0·005	0·003	10	1·5	0·174	0·167	2·1	0·066	0·057	1·1
Girls	0·008	0·005	0·003	10	1·6	0·174	0·167	2·1	0·066	0·057	1·1
Girls	0·008	0·005	0·003	10	1·7	0·174	0·167	2·1	0·066	0·057	1·2
Girls	0·008	0·005	0·003	10	1·8	0·174	0·167	2·1	0·066	0·057	1·2
Girls	0·008	0·005	0·003	10	1·9	0·174	0·167	2·1	0·066	0·057	1·3
Girls	0·008	0·005	0·003	10	1·2	0·174	0·167	2·2	0·066	0·057	1·0
Girls	0·008	0·005	0·003	10	1·3	0·174	0·167	2·2	0·066	0·057	1·0
Girls	0·008	0·005	0·003	10	1·4	0·174	0·167	2·2	0·066	0·057	1·1
Girls	0·008	0·005	0·003	10	1·5	0·174	0·167	2·2	0·066	0·057	1·1
Girls	0·008	0·005	0·003	10	1·6	0·174	0·167	2·2	0·066	0·057	1·2
Girls	0·008	0·005	0·003	10	1·7	0·174	0·167	2·2	0·066	0·057	1·2
Girls	0·008	0·005	0·003	10	1·8	0·174	0·167	2·2	0·066	0·057	1·3
Girls	0·008	0·005	0·003	10	1·9	0·174	0·167	2·2	0·066	0·057	1·4
Girls	0·008	0·005	0·003	10	2	0·174	0·167	2·2	0·066	0·057	1·4
Girls	0·008	0·005	0·003	10	1·2	0·174	0·167	2·3	0·066	0·057	1·0
Girls	0·008	0·005	0·003	10	1·3	0·174	0·167	2·3	0·066	0·057	1·1
Girls	0·008	0·005	0·003	10	1·4	0·174	0·167	2·3	0·066	0·057	1·2
Girls	0·008	0·005	0·003	10	1·5	0·174	0·167	2·3	0·066	0·057	1·2
Girls	0·008	0·005	0·003	10	1·6	0·174	0·167	2·3	0·066	0·057	1·3
Girls	0·008	0·005	0·003	10	1·7	0·174	0·167	2·3	0·066	0·057	1·3
Girls	0·008	0·005	0·003	10	1·8	0·174	0·167	2·3	0·066	0·057	1·4
Girls	0·008	0·005	0·003	10	1·9	0·174	0·167	2·3	0·066	0·057	1·4
Girls	0·008	0·005	0·003	10	2	0·174	0·167	2·3	0·066	0·057	1·5
Girls	0·008	0·005	0·003	10	2·1	0·174	0·167	2·3	0·066	0·057	1·5
Girls	0·008	0·005	0·003	10	1·2	0·174	0·167	2·4	0·066	0·057	1·1
Girls	0·008	0·005	0·003	10	1·3	0·174	0·167	2·4	0·066	0·057	1·2
Girls	0·008	0·005	0·003	10	1·4	0·174	0·167	2·4	0·066	0·057	1·2
Girls	0·008	0·005	0·003	10	1·5	0·174	0·167	2·4	0·066	0·057	1·3
Girls	0·008	0·005	0·003	10	1·6	0·174	0·167	2·4	0·066	0·057	1·3
Girls	0·008	0·005	0·003	10	1·7	0·174	0·167	2·4	0·066	0·057	1·4
Girls	0·008	0·005	0·003	10	1·8	0·174	0·167	2·4	0·066	0·057	1·4
Girls	0·008	0·005	0·003	10	1·9	0·174	0·167	2·4	0·066	0·057	1·5
Girls	0·008	0·005	0·003	10	2	0·174	0·167	2·4	0·066	0·057	1·6
Girls	0·008	0·005	0·003	10	2·1	0·174	0·167	2·4	0·066	0·057	1·6
Girls	0·008	0·005	0·003	10	2·2	0·174	0·167	2·4	0·066	0·057	1·7
Girls	0·008	0·005	0·003	10	1·2	0·174	0·167	2·5	0·066	0·057	1·2
Girls	0·008	0·005	0·003	10	1·3	0·174	0·167	2·5	0·066	0·057	1·2
Girls	0·008	0·005	0·003	10	1·4	0·174	0·167	2·5	0·066	0·057	1·3
Girls	0·008	0·005	0·003	10	1·5	0·174	0·167	2·5	0·066	0·057	1·3
Girls	0·008	0·005	0·003	10	1·6	0·174	0·167	2·5	0·066	0·057	1·4
Girls	0·008	0·005	0·003	10	1·7	0·174	0·167	2·5	0·066	0·057	1·5
Girls	0·008	0·005	0·003	10	1·8	0·174	0·167	2·5	0·066	0·057	1·5
Girls	0·008	0·005	0·003	10	1·9	0·174	0·167	2·5	0·066	0·057	1·6
Girls	0·008	0·005	0·003	10	2	0·174	0·167	2·5	0·066	0·057	1·6
Girls	0·008	0·005	0·003	10	2·1	0·174	0·167	2·5	0·066	0·057	1·7
Girls	0·008	0·005	0·003	10	2·2	0·174	0·167	2·5	0·066	0·057	1·7
Girls	0·008	0·005	0·003	10	2·3	0·174	0·167	2·5	0·066	0·057	1·8
I2000: cumulative incidence of type 1 diabetes (T1D) for children born in 2000; I1982: cumulative incidence of T1D for children born in 1982; I0: Cumulative incidence of T1D in the study population when not anyone has any risk factor for T1D. RRoverweight: relative risk of T1D in relation to childhood overweight; RRobese: relative risk of T1D in relation to childhood obesity; p2000overweight and …
* A previous meta-analysis reported an odds ratio of 2·03 (95% CI: 1·46, 2·80) for the association between childhood obesity and T1D (PMID: 21166841) based on a limited number of studies and the strength of association between childhood overweight and T1D is unclear. It is also unclear at which age of overweight/obesity assessment is most relevant for T1D. Therefore, we estimated the mediation pr…
The prevalence of childhood overweight/obesity at different ages for boys and girls born in Sweden in 1982 and 2000 was obtained from NCD Risk Factor Collaboration (PMID: 38432237).
