# Supplementary material for: Stable heritability of type 1 diabetes in a Swedish Nationwide Cohort Study
Source: Nat Commun. 2025 Jun 17;16:5327. doi: 10.1038/s41467-025-60813-2 (PMC12174315; doi:10.1038/s41467-025-60813-2)
Supplement: Supplementary file 6 — Source Data [file 41467_2025_60813_MOESM6_ESM.zip › Source Data.xlsx]

## Sheet: Figure 1 (A)
Birth year	HR (point estimate)	HR (lower limit)	HR (upper limit)
1982	1
1983	1.16019	1.02181	1.31731
1984	1.12756	0.992618	1.28085
1985	1.12817	0.995637	1.27833
1986	1.31547	1.16619	1.48386
1987	1.22909	1.08841	1.38794
1988	1.32853	1.18057	1.49504
1989	1.35577	1.20643	1.52358
1990	1.34742	1.20018	1.51272
1991	1.51495	1.35276	1.69659
1992	1.54876	1.38353	1.73373
1993	1.56894	1.40034	1.75783
1994	1.5871	1.41535	1.7797
1995	1.58897	1.41491	1.78445
1996	1.77066	1.57753	1.98743
1997	1.71404	1.52387	1.92795
1998	1.75465	1.55969	1.97398
1999	1.87114	1.66558	2.10208
2000	1.85377	1.651	2.08146
2001	1.81461	1.6153	2.03852
2002	1.7119	1.52224	1.92519
2003	1.72688	1.53524	1.94244
2004	1.72828	1.53524	1.94559
2005	1.77007	1.57081	1.9946
2006	1.83588	1.62837	2.06984
2007	1.59102	1.40288	1.80439
2008	1.6653	1.46574	1.89202
2009	1.69676	1.48875	1.93384
2010	1.69297	1.47987	1.93676
HR: hazard ratio

## Sheet: Figure 2 
Birth year	h2 (point estimate)	h2 (lower limit)	h2 (upper limit)	e2 (point estimate)	e2 (lower limit)	e2 (upper limit)
1982	0.803016	0.708199	0.858446	0.196984	0.141554	0.291801
1983	0.811517	0.75426	0.854886	0.188483	0.145114	0.24574
1984	0.816171	0.769512	0.855654	0.183829	0.144346	0.230488
1985	0.819107	0.777906	0.855198	0.180893	0.144802	0.222094
1986	0.821128	0.782135	0.854009	0.178872	0.145991	0.217865
1987	0.822603	0.785091	0.855305	0.177397	0.144695	0.214909
1988	0.823728	0.787463	0.856973	0.176272	0.143027	0.212537
1989	0.824613	0.788404	0.85786	0.175387	0.14214	0.211596
1990	0.825329	0.7888	0.857909	0.174671	0.142091	0.2112
1991	0.825919	0.790359	0.858045	0.174081	0.141955	0.209641
1992	0.826414	0.790861	0.858184	0.173586	0.141816	0.209139
1993	0.826835	0.790928	0.858304	0.173165	0.141696	0.209072
1994	0.827198	0.791082	0.858471	0.172802	0.141529	0.208918
1995	0.827514	0.791725	0.858535	0.172486	0.141465	0.208275
1996	0.827791	0.791541	0.85866	0.172209	0.14134	0.208459
1997	0.828036	0.791596	0.858836	0.171964	0.141164	0.208404
1998	0.828255	0.792002	0.858735	0.171745	0.141265	0.207998
1999	0.828451	0.792379	0.858794	0.171549	0.141206	0.207621
2000	0.828628	0.792721	0.858847	0.171372	0.141153	0.207279
2001	0.828789	0.792753	0.858895	0.171211	0.141105	0.207247
2002	0.828935	0.792852	0.85894	0.171065	0.14106	0.207148
2003	0.829068	0.7931	0.85898	0.170932	0.14102	0.2069
2004	0.829191	0.793036	0.859018	0.170809	0.140982	0.206964
2005	0.829304	0.793018	0.859146	0.170696	0.140854	0.206982
2006	0.829408	0.793191	0.859295	0.170592	0.140705	0.206809
2007	0.829505	0.793356	0.859434	0.170495	0.140566	0.206644
2008	0.829595	0.793398	0.859563	0.170405	0.140437	0.206602
2009	0.829679	0.79297	0.859607	0.170321	0.140393	0.20703
2010	0.829758	0.793083	0.859625	0.170242	0.140375	0.206917
note: h2: heritability; e2: proportion of type 1 diabetes variance explained by environmental factors

## Sheet: Figure 3 (B)
Birth year	h2_age0to6 (point estimate)	h2_age0to6 (lower limit)	h2_age0to6 (upper limit)	h2_age7to12 (point estimate)	h2_age7to12 (lower limit)	h2_age7to12 (upper limit)	h2_age13to18 (point estimate)	h2_age13to18 (lower limit)	h2_age13to18 (upper limit)
1985	0.707527	0.626253	0.987666	0.754609	0.529854	0.806491	0.58	0.5	0.66
1986	0.738518	0.663233	0.976783	0.727021	0.56003	0.778388	0.58	0.5	0.66
1987	0.763648	0.694982	0.965711	0.70773	0.582645	0.757935	0.58	0.5	0.66
1988	0.784308	0.718915	0.953901	0.693529	0.596446	0.744085	0.58	0.5	0.66
1989	0.801508	0.739151	0.94404	0.682654	0.606411	0.733627	0.58	0.5	0.66
1990	0.815996	0.755376	0.934105	0.674068	0.609497	0.724419	0.58	0.5	0.66
1991	0.828328	0.768365	0.926799	0.667121	0.608379	0.718852	0.58	0.5	0.66
1992	0.838926	0.779599	0.921366	0.661385	0.605738	0.716084	0.58	0.5	0.66
1993	0.848112	0.787142	0.916027	0.656571	0.602238	0.715702	0.58	0.5	0.66
1994	0.856137	0.792578	0.914842	0.652474	0.597932	0.716247	0.58	0.5	0.66
1995	0.863199	0.795772	0.915686	0.648945	0.596142	0.718775	0.58	0.5	0.66
1996	0.869452	0.798545	0.916657	0.645874	0.592392	0.72038	0.58	0.5	0.66
1997	0.875023	0.799336	0.92071	0.643177	0.589105	0.722736	0.58	0.5	0.66
1998	0.880014	0.800909	0.923025	0.640791	0.587475	0.724338	0.58	0.5	0.66
1999	0.884506	0.800324	0.926547	0.638663	0.585708	0.724577	0.58	0.5	0.66
2000	0.888568	0.800003	0.930002	0.636755	0.583527	0.726252	0.58	0.5	0.66
2001	0.892257	0.798274	0.933043	0.635035	0.581623	0.727529	0.58	0.5	0.66
2002	0.895621	0.795032	0.935793	0.633475	0.580927	0.728726	0.58	0.5	0.66
2003	0.898699	0.793391	0.938278	0.632055	0.581013	0.730424	0.58	0.5	0.66
2004	0.901525	0.791047	0.940407	0.630756	0.579717	0.731899	0.58	0.5	0.66
2005	0.904128	0.788987	0.942366	0.629564	0.578303	0.733062	0.58	0.5	0.66
2006	0.906532	0.786285	0.94422	0.628465	0.577	0.734131	0.58	0.5	0.66
2007	0.908759	0.784088	0.945968	0.627451	0.575794	0.73511	0.58	0.5	0.66
2008	0.910827	0.781788	0.94737	0.62651	0.574676	0.736012	0.58	0.5	0.66
2009	0.912752	0.778938	0.948908	0.625635	0.573628	0.73685	0.58	0.5	0.66
2010	0.914549	0.776285	0.950467	0.624821	0.572802	0.737717	0.58	0.5	0.66
note:
h2_age0to6:	heritability for 0-6 age group
h2_age7to12	heritability for 7-12 age group
h2_age13to18	heritability for 13-18 age group
